# Supplementary material for: Antibody Kinetics of Immunological Memory in SARS-CoV-2-Vaccinated Healthcare Workers—The ORCHESTRA Project
Source: Vaccines (Basel). 2025 Jun 5;13(6):611. doi: 10.3390/vaccines13060611 (PMC12197645; doi:10.3390/vaccines13060611)
Supplement: Supplementary file 1 [file vaccines-13-00611-s001.zip › Supplementary Tables.xlsx]

## Sheet: Table S1. 
		Table S1. SARS-CoV-2 antibody measurement methods and cohort-specific mean serology results.
		COHORT	TYPE OF SEROLOGY TEST	UNIT OF MEASUREMENT	MEAN (SD) OF SEROLOGICAL LEVEL	MEAN (SD) OF STANDARDIZED SEROLOGICAL LEVEL	Anti-N test	PCR test
							METHOD	METHOD
		Germany - Munich	Elecsys® Anti-SARS-CoV-2 S	U/mL	320.972 (386.849)	11.068 (1.535)	Available	Available
		Italy - Bari	Abbott SARS-COV-2 IgG II Quant	AU/ml	19281.100 (27702.280)	11.050 (1.490)	NA	Available
		Italy - Bologna	Ab anti SARS-CoV-2 S (RBD) IgG ECLIA	BAU/ml	1129.939 (820.610)	10.967 (1.442)	NA	Available
		Italy - Brescia	Roche Elecsys® Anti-SARS-CoV2 S	U/mL	2411.005 (1903.055)	11.558 (1.571)	Available	Available
		Italy - Trieste	CMIA anti S1-RBD	RLU	15994.470 (33170.560)	10.987 (1.558)	NA	Available
		Italy - Verona	CLIA trimeric S IgG	BAU/ml	3812.833 (5853.338)	10.985 (1.581)	NA	Available
		Romania - Multicenter	Abbott SARS-COV-2 IgG II Quant	AU/mL	6738.409 (10204.490)	10.986 (1.602)	NA	Available
		Slovakia - Multicenter	QuantiVac ELISA (IgG) EUROIMMUN	RU/mL	1002.487 (562.674)	10.341 (1.328)	NA	Available
		Spain - Barcelona	DECOV1901 ELISA (IgG-S)	IU/mL	1839.756 (9952.308)	10.993 (1.541)	Available	Available
U=units ; AU=antibody units ; BAU=binding antibody units; RLU=relative light units; RU=relative units; IU= international units.

## Sheet: Table S2.
Table S2. Model fit evaluation: This table compares the goodness of fit of the Bass model to both linear and nonlinear regression models over the intervals between vaccine doses.
				Between Dose 1 -- Dose 2						Between Dose 2 -- Dose 3
				no pre-infected			pre-infected			no pre-infected			pre-infected
			R-square	Bass Diff.	L. Reg.	N.L. Reg.	Bass Diff.	L. Reg.	N.L. Reg.	Bass Diff.	L. Reg.	N.L. Reg.	Bass Diff.	L. Reg.	N.L. Reg.
			total	0.0228	0.05184	0.08047	0.00779	-0.00247	-0.01747	0.01252	0.01941	-0.01364	0.06201	0.07162	-0.01989
		Gender	male	0.00137	-0.0184	-0.08389	0.0282	0.01115	0.01832	0.00293	-0.01255	-0.00986	0.00297	-0.00505	0.01795
			female	0.00148	0.06688	0.01647	0.00421	-0.00679	-0.01471	0.00654	0.00164	0.0109	0.1545	0.14519	-0.01233
		Age-group	age <= 29	8e-05	-0.24658	0.03158	0.01819	-0.01161	-0.01001	0.08678	0.07869	-0.0178	0.09324	0.07827	-0.01482
			30 <= age <= 39	0.00045	-0.12307	0.42479	0.01439	0.00023	-0.02097	0.07479	0.00296	-0.00181	0.16545	0.15311	0.02267
			40 <= age <= 49	0.01239	-0.03392	0.11028	0.00952	-0.00818	-0.01266	0.04402	0.053	0.06143	0.00051	0.01362	-0.01616
			50 <= age	0.01487	0.11233	-0.06824	0.08575	0.01484	-0.02102	0.01259	0.06474	-0.01511	0.00448	0.01786	0.01272
		Job title	administration	0.29086	-0.06279	-0.18839	0.00425	-0.0154	-0.00856	0.17224	0.02325	-0.04996	0.01589	0.00091	-0.02355
			technician	NA	NA	NA	0.00655	0.0136	-0.00056	NA	NA	NAs	0.13399	0.13278	0.01281
			nurse	0.08859	0.01737	0.06312	0.02793	-0.00611	0.01334	0.00753	-0.0183	-0.00542	0.03758	0.05695	-0.00521
			physician	0.2093	-0.07046	0.14214	0.00656	-0.01405	-0.02338	0.0447	0.00378	0.00632	0.01372	0.0196	-0.02358
			other HCWs	0.0007	0.04596	-0.05772	0.00688	-0.01191	-0.0196	0.008	-0.02034	0.04227	0.07705	0.04093	0.00972
				Between Dose 3 -- Dose 4						After Dose 4
				no pre-infected			pre-infected			no pre-infected			pre-infected
			R-square	Bass Diff.	L. Reg.	N.L. Reg.	Bass Diff.	L. Reg.	N.L. Reg.	Bass Diff.	L. Reg.	N.L. Reg.	Bass Diff.	L. Reg.	N.L. Reg.
			total	0.00525	-0.00303	0.03907	0.06138	0.0279	-0.02659	0.02696	0.03395	0.01725	0.01122	-0.01974	0.04427
		Gender	male	0.12824	-0.01197	-0.06843	0.00052	-0.01413	-0.00265	0.29656	0.02347	0.03764	0.01274	-0.03674	-0.06666
			female	0.00827	-0.00351	0.0552	0.06617	0.04077	-0.02753	0.08611	0.05629	0.12389	0.00493	-0.0269	0.07524
		Age-group	age <= 29	0.04266	-0.03855	0.05818	0.01613	-0.01755	-0.0293	NA	NA	NA	0.10472	0.5719	-0.91542
			30 <= age <= 39	0.06736	-0.02806	-0.00292	0.00031	-0.01612	-0.01008	0.00603	-0.49923	0.44165	0.05211	-0.08423	-0.23194
			40 <= age <= 49	0.00813	-0.0172	0.08141	0.05033	0.02609	-0.03055	0.43958	-0.24926	-0.49013	0.10143	0.01552	0.17277
			50 <= age	0.03079	0.01287	-0.01209	0.12157	0.03625	-0.01773	0.42326	0.32441	0.23386	0.02674	-0.01876	-0.00074
		Job title	administration	0.03864	-0.01971	-0.04527	0.03823	-0.0146	-0.0336	1	0.2872	NA	0.00168	-0.07833	0.54948
			technician	0.24791	-0.03616	-0.07543	8e-05	-0.00186	-0.03399	NA	NA	NA	0.02038	-0.13472	-0.18059
			nurse	0.03205	-0.00035	0.00648	0.05278	-0.01573	0.00635	1	-0.99909	NA	0.12186	0.09301	0.04101
			physician	0.00086	-0.02372	0.01651	0.039	-0.00057	-0.02746	0.13804	0.45112	0.15205	0.0207	-0.02618	-0.0411
			other HCWs	0.19102	-0.06602	0.01231	0.02038	-0.00729	-0.02299	NA	NA	NA	0.19324	0.21936	0.06239

## Sheet: Table S3.
		Table S3. Predominance Exposure Effects: This table presents the external dominance ratio (k) and the internal dominance ratio (1/k), derived from Bass diffusion predictions, across vaccine dose intervals (d1–d2, d2–d3, d3–d4, and post-d4).
			Interval	Between Dose 1 -- Dose 2					Between Dose 2 -- Dose 3					Between Dose 3 -- Dose 4						After Dose 4
			Group	no pre-infected		pre-infected			no pre-infected		pre-infected		no pre-infected			pre-infected			no pre-infected			pre-infected
			Dominance Rate	k	1/k	k	1/k	k		1/k	k	1/k		k	1/k		k	1/k		k	1/k		k	1/k
			total	0.654	1.529	37.813	0.026	1.295		0.772	0.21	4.765		1.256	0.796		0.597	1.676		0.945	1.058		0.056	17.802
		Gender	male	0.379	2.638	22.658	0.044	1.604		0.623	3.33	0.3		1.065	0.939		2.045	0.489		0.041	24.59		0.667	1.499
			female	0.125	8.01	24.121	0.041	0.291		3.432	5.908	0.169		4.799	0.208		2.053	0.487		0.045	22.221		0.114	8.785
		Age-group	age <= 29	0.037	27.066	1.918	0.521	5.366		0.186	25.673	0.039		0.71	1.408		4.163	0.24		NA	NA		0.089	11.275
			30 <= age <= 39	0.112	8.932	32.606	0.031	0.614		1.628	28.517	0.035		0.713	1.402		27.182	0.037		0.033	30.759		0.058	17.21
			40 <= age <= 49	0.343	2.913	1.969	0.508	11.028		0.091	2.499	0.4		39.172	0.026		9.445	0.106		0.021	48.003		0.239	4.181
			50 <= age	2.818	0.355	13.41	0.075	2.119		0.472	4.52	0.221		6.249	0.16		7.1	0.141		0.082	12.232		3.215	0.311
		Job title	administration	0.252	3.974	5.282	0.189	2.825		0.354	69.649	0.014		3.138	0.319		11.636	0.086		0.011	87.028		0.214	4.678
			technician	NA	NA	0.929	1.077	NA		NA	12.345	0.081		0.087	11.503		0.767	1.304		NA	NA		0.093	10.697
			nurse	1.024	0.977	47.322	0.021	25.157		0.04	10.687	0.094		5.546	0.18		20.912	0.048		0.012	83.387		2.74	0.365
			physician	0.233	4.295	2.838	0.352	1.97		0.508	3.071	0.326		0.706	1.416		10.114	0.099		0.096	10.403		1.531	0.653
			other HCWs	0.284	3.527	12.36	0.081	0.421		2.374	7.405	0.135		0.113	8.839		6.355	0.157		NA	NA		0.07	14.226
